# Supplementary material for: Prion Protein of Extracellular Vesicle Regulates the Progression of Colorectal Cancer
Source: Cancers (Basel). 2021 Apr 29;13(9):2144. doi: 10.3390/cancers13092144 (PMC8124505; doi:10.3390/cancers13092144)
Supplement: Supplementary file 1 [file cancers-13-02144-s001.zip]

Archive with 2 entries (2 files):
- cancers-1143079-original-images.pdf
- cancers-1143079-supplementary.pdf
